# Supplementary material for: Probabilistic White Matter Atlases of Human Auditory, Basal Ganglia, Language, Precuneus, Sensorimotor, Visual and Visuospatial Networks
Source: Front Hum Neurosci. 2017 Jun 19;11:306. doi: 10.3389/fnhum.2017.00306 (PMC5508110; doi:10.3389/fnhum.2017.00306)
Supplement: Supplementary file 1 [file Supplementary_Videos_1-8.zip]

Archive with 20 entries (17 files):
- Supplementary_Videos_1-8/
- Supplementary_Videos_1-8/Supplementary Video 1 (AN_Nodes).mp4
- __MACOSX/
- __MACOSX/Supplementary_Videos_1-8/
- __MACOSX/Supplementary_Videos_1-8/._Supplementary Video 1 (AN_Nodes).mp4
- Supplementary_Videos_1-8/Supplementary Video 2 (BGN_Nodes).mp4
- __MACOSX/Supplementary_Videos_1-8/._Supplementary Video 2 (BGN_Nodes).mp4
- Supplementary_Videos_1-8/Supplementary Video 3 (HVN_Nodes).mp4
- __MACOSX/Supplementary_Videos_1-8/._Supplementary Video 3 (HVN_Nodes).mp4
- Supplementary_Videos_1-8/Supplementary Video 4 (LN_Nodes).mp4
- __MACOSX/Supplementary_Videos_1-8/._Supplementary Video 4 (LN_Nodes).mp4
- Supplementary_Videos_1-8/Supplementary Video 5 (PN_Nodes).mp4
- __MACOSX/Supplementary_Videos_1-8/._Supplementary Video 5 (PN_Nodes).mp4
- Supplementary_Videos_1-8/Supplementary Video 6 (PVN_Nodes).mp4
- __MACOSX/Supplementary_Videos_1-8/._Supplementary Video 6 (PVN_Nodes).mp4
- Supplementary_Videos_1-8/Supplementary Video 7 (SMN_Nodes).mp4
- __MACOSX/Supplementary_Videos_1-8/._Supplementary Video 7 (SMN_Nodes).mp4
- Supplementary_Videos_1-8/Supplementary Video 8 (VSN_Nodes).mp4
- __MACOSX/Supplementary_Videos_1-8/._Supplementary Video 8 (VSN_Nodes).mp4
- __MACOSX/._Supplementary_Videos_1-8
