# Supplementary material for: Probabilistic White Matter Atlases of Human Auditory, Basal Ganglia, Language, Precuneus, Sensorimotor, Visual and Visuospatial Networks
Source: Front Hum Neurosci. 2017 Jun 19;11:306. doi: 10.3389/fnhum.2017.00306 (PMC5508110; doi:10.3389/fnhum.2017.00306)
Supplement: Supplementary file 2 [file Supplementary_Videos_9-14.zip]

Archive with 16 entries (13 files):
- Supplementary_Videos_9-14/
- Supplementary_Videos_9-14/Supplementary Video 10 (All_HVN_GPM).mp4
- __MACOSX/
- __MACOSX/Supplementary_Videos_9-14/
- __MACOSX/Supplementary_Videos_9-14/._Supplementary Video 10 (All_HVN_GPM).mp4
- Supplementary_Videos_9-14/Supplementary Video 11 (All_LN_GPM).mp4
- __MACOSX/Supplementary_Videos_9-14/._Supplementary Video 11 (All_LN_GPM).mp4
- Supplementary_Videos_9-14/Supplementary Video 12 (All_PN_GPM).mp4
- __MACOSX/Supplementary_Videos_9-14/._Supplementary Video 12 (All_PN_GPM).mp4
- Supplementary_Videos_9-14/Supplementary Video 13 (All_SMN_GPM).mp4
- __MACOSX/Supplementary_Videos_9-14/._Supplementary Video 13 (All_SMN_GPM).mp4
- Supplementary_Videos_9-14/Supplementary Video 14 (All_VSN_GPM).mp4
- __MACOSX/Supplementary_Videos_9-14/._Supplementary Video 14 (All_VSN_GPM).mp4
- Supplementary_Videos_9-14/Supplementary Video 9 (All_BGN_GPM).mp4
- __MACOSX/Supplementary_Videos_9-14/._Supplementary Video 9 (All_BGN_GPM).mp4
- __MACOSX/._Supplementary_Videos_9-14
