# Supplementary material for: Probabilistic White Matter Atlases of Human Auditory, Basal Ganglia, Language, Precuneus, Sensorimotor, Visual and Visuospatial Networks
Source: Front Hum Neurosci. 2017 Jun 19;11:306. doi: 10.3389/fnhum.2017.00306 (PMC5508110; doi:10.3389/fnhum.2017.00306)
Supplement: Supplementary file 3 [file Supplementary_Videos_15-44.zip]

Archive with 66 entries (63 files):
- Supplementary_Videos_15-44/
- Supplementary_Videos_15-44/.DS_Store
- __MACOSX/
- __MACOSX/Supplementary_Videos_15-44/
- __MACOSX/Supplementary_Videos_15-44/._.DS_Store
- Supplementary_Videos_15-44/Supplementary Video 15 (BG1_BG2_GPM).mp4
- __MACOSX/Supplementary_Videos_15-44/._Supplementary Video 15 (BG1_BG2_GPM).mp4
- Supplementary_Videos_15-44/Supplementary Video 16 (BG1_BG5_GPM).mp4
- __MACOSX/Supplementary_Videos_15-44/._Supplementary Video 16 (BG1_BG5_GPM).mp4
- Supplementary_Videos_15-44/Supplementary Video 17 (BG2_BG5_GPM).mp4
- __MACOSX/Supplementary_Videos_15-44/._Supplementary Video 17 (BG2_BG5_GPM).mp4
- Supplementary_Videos_15-44/Supplementary Video 18 (HV1_HV2_GPM).mp4
- __MACOSX/Supplementary_Videos_15-44/._Supplementary Video 18 (HV1_HV2_GPM).mp4
- Supplementary_Videos_15-44/Supplementary Video 19 (LN1_LN3_GPM).mp4
- __MACOSX/Supplementary_Videos_15-44/._Supplementary Video 19 (LN1_LN3_GPM).mp4
- Supplementary_Videos_15-44/Supplementary Video 20 (LN1_LN4_GPM).mp4
- __MACOSX/Supplementary_Videos_15-44/._Supplementary Video 20 (LN1_LN4_GPM).mp4
- Supplementary_Videos_15-44/Supplementary Video 21 (LN2_LN3_GPM).mp4
- __MACOSX/Supplementary_Videos_15-44/._Supplementary Video 21 (LN2_LN3_GPM).mp4
- Supplementary_Videos_15-44/Supplementary Video 22 (LN3_LN4_GPM).mp4
- __MACOSX/Supplementary_Videos_15-44/._Supplementary Video 22 (LN3_LN4_GPM).mp4
- Supplementary_Videos_15-44/Supplementary Video 23 (LN5_LN6_GPM).mp4
- __MACOSX/Supplementary_Videos_15-44/._Supplementary Video 23 (LN5_LN6_GPM).mp4
- Supplementary_Videos_15-44/Supplementary Video 24 (PN1_PN2_GPM).mp4
- __MACOSX/Supplementary_Videos_15-44/._Supplementary Video 24 (PN1_PN2_GPM).mp4
- Supplementary_Videos_15-44/Supplementary Video 25 (SMN1_SMN2_GPM).mp4
- __MACOSX/Supplementary_Videos_15-44/._Supplementary Video 25 (SMN1_SMN2_GPM).mp4
- Supplementary_Videos_15-44/Supplementary Video 26 (SMN1_SMN3_GPM).mp4
- __MACOSX/Supplementary_Videos_15-44/._Supplementary Video 26 (SMN1_SMN3_GPM).mp4
- Supplementary_Videos_15-44/Supplementary Video 27 (SMN1_SMN4_GPM).mp4
- __MACOSX/Supplementary_Videos_15-44/._Supplementary Video 27 (SMN1_SMN4_GPM).mp4
- Supplementary_Videos_15-44/Supplementary Video 28 (SMN1_SMN5_GPM).mp4
- __MACOSX/Supplementary_Videos_15-44/._Supplementary Video 28 (SMN1_SMN5_GPM).mp4
- Supplementary_Videos_15-44/Supplementary Video 29 (SMN1_SMN6_GPM).mp4
- __MACOSX/Supplementary_Videos_15-44/._Supplementary Video 29 (SMN1_SMN6_GPM).mp4
- Supplementary_Videos_15-44/Supplementary Video 30 (SMN2_SMN3_GPM).mp4
- __MACOSX/Supplementary_Videos_15-44/._Supplementary Video 30 (SMN2_SMN3_GPM).mp4
- Supplementary_Videos_15-44/Supplementary Video 31 (SMN2_SMN4_GPM).mp4
- __MACOSX/Supplementary_Videos_15-44/._Supplementary Video 31 (SMN2_SMN4_GPM).mp4
- Supplementary_Videos_15-44/Supplementary Video 32 (SMN2_SMN5_GPM).mp4
- __MACOSX/Supplementary_Videos_15-44/._Supplementary Video 32 (SMN2_SMN5_GPM).mp4
- Supplementary_Videos_15-44/Supplementary Video 33 (SMN2_SMN6_GPM).mp4
- __MACOSX/Supplementary_Videos_15-44/._Supplementary Video 33 (SMN2_SMN6_GPM).mp4
- Supplementary_Videos_15-44/Supplementary Video 34 (SMN3_SMN4_GPM).mp4
- __MACOSX/Supplementary_Videos_15-44/._Supplementary Video 34 (SMN3_SMN4_GPM).mp4
- Supplementary_Videos_15-44/Supplementary Video 35 (SMN3_SMN5_GPM).mp4
- __MACOSX/Supplementary_Videos_15-44/._Supplementary Video 35 (SMN3_SMN5_GPM).mp4
- Supplementary_Videos_15-44/Supplementary Video 36 (SMN4_SMN5_GPM).mp4
- __MACOSX/Supplementary_Videos_15-44/._Supplementary Video 36 (SMN4_SMN5_GPM).mp4
- Supplementary_Videos_15-44/Supplementary Video 37 (SMN4_SMN6_GPM).mp4
- __MACOSX/Supplementary_Videos_15-44/._Supplementary Video 37 (SMN4_SMN6_GPM).mp4
- Supplementary_Videos_15-44/Supplementary Video 38 (SMN5_SMN6_GPM).mp4
- __MACOSX/Supplementary_Videos_15-44/._Supplementary Video 38 (SMN5_SMN6_GPM).mp4
- Supplementary_Videos_15-44/Supplementary Video 39 (VSN1_VSN2_GPM).mp4
- __MACOSX/Supplementary_Videos_15-44/._Supplementary Video 39 (VSN1_VSN2_GPM).mp4
- Supplementary_Videos_15-44/Supplementary Video 40 (VSN1_VSN3_GPM).mp4
- __MACOSX/Supplementary_Videos_15-44/._Supplementary Video 40 (VSN1_VSN3_GPM).mp4
- Supplementary_Videos_15-44/Supplementary Video 41 (VSN2_VSN3_GPM).mp4
- __MACOSX/Supplementary_Videos_15-44/._Supplementary Video 41 (VSN2_VSN3_GPM).mp4
- Supplementary_Videos_15-44/Supplementary Video 42 (VSN2_VSN4_GPM).mp4
- __MACOSX/Supplementary_Videos_15-44/._Supplementary Video 42 (VSN2_VSN4_GPM).mp4
- Supplementary_Videos_15-44/Supplementary Video 43 (VSN3_VSN4_GPM).mp4
- __MACOSX/Supplementary_Videos_15-44/._Supplementary Video 43 (VSN3_VSN4_GPM).mp4
- Supplementary_Videos_15-44/Supplementary Video 44 (VSN5_VSN7_GPM).mp4
- __MACOSX/Supplementary_Videos_15-44/._Supplementary Video 44 (VSN5_VSN7_GPM).mp4
- __MACOSX/._Supplementary_Videos_15-44
